# Supplementary material for: Determination of Flavonoid Glycoside Isomers Using Vision Transformer and Tandem Mass Spectrometry
Source: Plants (Basel). 2024 Dec 4;13(23):3401. doi: 10.3390/plants13233401 (PMC11644359; doi:10.3390/plants13233401)
Supplement: Supplementary file 1 [file plants-13-03401-s001.zip]

Archive with 1 entries (1 files):
- plants-3253070-supplementary.pdf
